# Supplementary material for: Alcohol Exposure and Disease Associations: A Mendelian Randomization and Meta-Analysis on Weekly Consumption and Problematic Drinking
Source: Nutrients. 2024 May 17;16(10):1517. doi: 10.3390/nu16101517 (PMC11123792; doi:10.3390/nu16101517)
Supplement: Supplementary file 1 [file nutrients-16-01517-s001.zip]

Archive with 1 entries (1 files):
- nutrients-2960036-supplementary.pdf
